# Supplementary material for: A Slot-Die Technique for the Preparation of Continuous, High-Area, Chitosan-Based Thin Films
Source: Polymers (Basel). 2021 May 13;13(10):1566. doi: 10.3390/polym13101566 (PMC8153309; doi:10.3390/polym13101566)
Supplement: Supplementary file 1 [file polymers-13-01566-s001.zip]

Archive with 1 entries (1 files):
- polymers-1194537-supplementary.mp4
